# Supplementary material for: Statistical learning in social action contexts
Source: PLoS One. 2017 May 5;12(5):e0177261. doi: 10.1371/journal.pone.0177261 (PMC5419596; doi:10.1371/journal.pone.0177261)
Supplement: S1 File — This file contains the processed data used for statistical analyses. (CSV) [file pone.0177261.s001.csv]

S	age	agegroup	Cond	Group	Seq	Demo	Order	@LT	Total_Fixations_N	P1_TC	P1_C	P1E	P1_M	P2_C	P2_M	A1_C	A1_E	A1_M	A2_C	A2_M	P_BA_EP_S	P_BA_NEP_S	P_B_EP_S	P_B_NEP_S	N_EP_S	N_NEP_S	P_BA_EP_A	P_BA_NEP_A	P_B_EP_A	P_B_NEP_A	N_EP_A	N_NEP_A	L_A	Z@LT	filter_$	avecor	aveincor	Diff	diff_EP	diff_NEP	SamenPairs	learn2	meanSC	t1	t2	t3	t4
10	18.34520548	1	1	2	1	1	2	176.311	66	.3571	.0714	.2857	.1607	0	.25	.125	.0625	.2031	.2222	.1944	0		0	0	0	0					0	0	0	1.10268955863357	1	.17855	.20535	-.0268	.1964	-.25	0	0	5.28775	8.45	4.384	3.502	5.665
14	18.31232877	1	1	2	2	2	2	173.029	104	.2	.16	.04	.2	.1071	.2232	.12	.16	.18	.1154	.2212	0	.3333	0	.3636	0	1	0	0	0	.4	0	0	15	1.04397309855014	1	.15355	.2116	-.05805	0	-.1161	1	0	4.83825	5.733	4.3	4.902	4.635
16	17.85205479	1	1	1	1	3	2	121.445	59	.1429	.0476	.0952	.2143	.2308	.1923	.0909	0	.2273	.2857	.1786	0	.3333	.0833	.0833	0	1	0	0	0	.0833	0	0	12	.121112075715448	1	.18685	.2033	-.01645	-.0714	.0385	1	0	4.98675	4.468	4.2	7.081	4.932
22	17.81917808	1	1	2	2	2	2	81.52	34	.1667	0	.1667	.2083	.1	.225	.375	0	.1562	.6	.1	0	0	.0769	.2308	0	0	0		.25	.25	0	0	12	-.593164179260421	1	.13335	.21665	-.0833	-.0416	-.125	0	0	4.42575	6.55	7.216	1.652	2.935
24	18.08219178	1	1	1	1	3	2	88.783	38	.1667	.0833	.0833	.2083	.2	.2	0	.0909	.2273	0	.25	0	0	.1667	0	0	0	0	0	.125	.25	0	0	16	-.463225833865562	1	.18335	.20415	-.0208	-.0416	0	0	0	4.05775	5.432	3.416	4.602	3.399
34	18.37808219	1	1	2	1	1	1	159.001	46	.3077	.2308	.0769	.1731	0	.25	0	0	.25	0	.25	0	.3333	0	.0833	0	1	0	0	.1429	0	0	0	14	.793005852343469	1	.15385	.21155	-.0577	.1346	-.25	1	0	2.89625	2.317	1.617	3.065	4.852
41	17.78808	1	1	1	2	3	2	177.198	66	.1053	0	.1053	.2237	.2941	.1765	.1111	.0556	.2083	.25	.1875	.3333	0	.25	.0833	1	0	0	.2857	.1905	.0952	0	2	21	1.11855838864393	1	.1997	.2001	-.000400000000000011	-.1184	.1176	1	0	4.142	3.499	3.768	7.167	2.768
43	17.9196	1	1	2	2		2	110.777	33	0	0	0	.25	0	.25	.2	0	.2	.2857	.1786	0	0	0	0	0	0		0	.2	0	0	0	5	-.069743255232143	1	0	.25	-.25	-.25	-.25	0	0	4.188	6.518	1.302	8.48	1.185
45	17.45928	1	1	1	1		2	214.064	57	.2	0	.2	.2	.1111	.2222	0	.1667	.2083	.0625	.2344	.6667	0	.25	0	2	0			.5	0	0	0	4	1.77810775410268	1	.15555	.2111	-.05555	0	-.1111	2	0	4.36375	4.616	4.535	5.351	2.953
49	17.88672	1	1	1	2		2	186.124	58	.3125	.0625	.25	.1719	0	.25	.1579	.2632	.1447	.3333	.1667	0	0	0	.1667	0	0					0	0	0	1.27824855400184	1	.15625	.21095	-.0547	.1406	-.25	0	0	4.251	3.785	3.484	4.749	5.919
51	17.68944	1	1	2	2		2	157.734	65	.3333	.1852	.1481	.1667	0	.25	.1765	.2353	.1471	.0909	.2273	0	0	0	.0833	0	0	0	.1429	.1579	.1579	0	1	19	.770338650964523	1	.16665	.20835	-.0417	.1666	-.25	0	0	5.6365	2.65	6.432	7.633	5.831
57	17.68944	1	1	1	2		2	138.691	45	.1176	.0588	.0588	.2206	0	.25	.0714	.0714	.2143	.3	.175	.3333	0	.0714	.0714	1	0		0	.3571	0	0	0	14	.429650793143472	1	.0588	.2353	-.1765	-.103	-.25	1	0	4.14075	5.083	3.949	5.268	2.698
3	17.75342466	1	2	1	1	3	1	65.01	20	.1667	0	.1667	.2083	0	.25	0	0	.25	0	.25	0	0	.2	.0667	0	0	.3333	.4	.1333	.1333	2	2	15	-.88853552477455	1	.08335	.22915	-.1458	-.0416	-.25	0	0	3.983	2.501	2.332	6.65	4.449
21	17.98356164	1	2	2	2	2	1	143.095	46	.1333	0	.1333	.2167	.1875	.2031	.1111	0	.2222	.1667	.2083	.3333	0	.1667	0	1	0	.5	0	.3182	.0909	2	0	22	.508440339215199	1	.1604	.2099	-.0495	-.0834	-.0156	1	0	3.4345	5.133	3.017	2.454	3.134
23	18.08219178	1	2	1	2	4	1	150.265	52	.2308	.1538	.0769	.1923	0	.25	0	.0556	.2361	.0588	.2353	0	0	.25	0	0	0	0		0	.4545	0	0	11	.636714872669851	1	.1154	.22115	-.10575	.0385	-.25	0	0	5.32575	6.534	5.101	4.634	5.034
25	17.99	1	2	2	1	1	1	113.851	66	.1	0	.1	.225	.1111	.2222	.0769	0	.2308	.1429	.2143	0	0	0	.1	0	0	.1667	0	.32	0	1	0	25	-.0147480089504693	1	.10555	.2236	-.11805	-.125	-.1111	0	0	3.33475	4.516	4.533	1.336	2.954
27	18.08219178	1	2	1	1	3	1	167.35	95	.1875	.1562	.0312	.2031	.087	.2283	.0952	.2381	.1667	.1053	.2237	.3333	0	.1818	0	1	0	0		.1818	.2273	0	0	22	.94237322749171	1	.13725	.2157	-.07845	-.0156	-.1413	1	0	4.89125	4.868	3.232	5.133	6.332
35	17.98356164	1	2	1	1	1	2	62.663	14	.1667	.1667	0	.2083	0	.25	0	.3333	.1667	0	.25	0	0	.0833	.0833	0	0	0	0	0	.2143	0	0	14	-.930524413201059	1	.08335	.22915	-.1458	-.0416	-.25	0	0	1.1915	2.883	1.883	0	0
37	17.88493151	1	2	2	2	4	2	161.451	61	.2593	.1481	.1111	.1852	.0769	.2308	.2308	.0769	.1731	.125	.2188	0	0	.1	0	0	0	0	0	.1765	.1176	0	0	17	.836837457219885	1	.1681	.208	-.0399	.0741	-.1539	0	0	6.2955	6.601	6.015	7.133	5.433
44	18.05112	1	2	1	2		1	194.112	58	.2727	.2727	0	.1818	.0909	.2273	.1333	0	.2167	.2857	.1786	0	0	0	0	0	0	0	.25	0	.1538	0	1	13	1.42115747634993	1	.1818	.20455	-.02275	.0909	-.1364	0	0	5.9015	4.835	6.751	4.768	7.252
48	18.11688	1	2	1	1		1	141.815	56	.0526	.0526	0	.2368	.1875	.2031	.5556	0	.1111	.1667	.2083	0	0	.0833	0	0	0			.2857	0	0	0	7	.485540561973644	1	.12005	.21995	-.0999	-.1842	-.0156	0	0	3.9755	4.151	2.966	3.301	5.484
4	18.11506849	1	1	1	2	4	2	112.382	57	.3548	.2258	.129	.1613	.2667	.1833	0	.5	.125	.4286	.1429	0	0	.0909	0	0	0		1	.2	.2	0	1	5	-.0410290814253484	1	.31075	.1723	.13845	.1935	.0834	0	1	3.75775	5.133	6.332	4.416	0
5	18.14794521	1	1	1	1	3	2	155.932	71	.3667	.0333	.3333	.1583	.1429	.2143	.125	.1875	.1719	.0909	.2273	0	0	0	0	0	0	0	.5	.1333	.2	0	2	15	.738100058316645	1	.2548	.1863	.0685	.2084	-.0714	0	1	5.31475	5.651	5.385	6.12	5.22
6	18.08219178	1	1	2	2	2	2	156.888	60	.375	.125	.25	.1562	.037	.2407	0	.2	.2	.4	.15	0	0	.1667	0	0	0		0	.1667	0	0	0	6	.755203329443933	1	.206	.19845	.00754999999999997	.2188	-.2037	0	1	3.90275	1.32	4.934	4.252	5.105
12	18.34520548	1	1	1	2	4	2	105.835	39	.2778	.1111	.1667	.1806	.5	.125	.5	0	.125	0	.25	0	.5	0	.1	0	1	.5	0	.1739	.0435	1	0	23	-.158157863925712	1	.3889	.1528	.2361	.0972	.375	1	1	5.17175	4.334	4.185	7.019	6.167
26	18.24657534	1	1	2	1	1	2	143.682	81	.3	.1	.2	.175	.1	.225	0	.1429	.2143	.2941	.1765	.3333	0	.1818	.0909	1	0	0	0	.25	0	0	0	8	.518942033934569	1	.2	.2	0	.125	-.125	1	1	5.23875	5.819	5.768	5.917	4.5
28	17.62191781	1	1	1	2	4	2	112.723	55	.4	.3	.1	.15	.2143	.1964	0	.1111	.2222	.1538	.2115	0	0	.0909	0	0	0	0	1	0	.2727	0	1	11	-.0349284376445903	1	.30715	.1732	.13395	.25	.0179	0	1	6.01825	5.816	4.003	6.255	8.6
30	17.72054795	1	1	2	2	2	1	141.493	36	.4286	.1429	.2857	.1429	.0667	.2333	.1667	.3333	.125	.25	.1875	0	.5	.0909	.0909	0	1		0	.2	.1	0	0	10	.479779836761315	1	.24765	.1881	.05955	.2857	-.1666	1	1	4.82025	4.3	5.116	5.699	4.516
32	17.91780822	1	1	1	1	3	2	177.851	65	.2222	.0741	.1481	.1944	.2	.2	.3	.1	.15	.1111	.2222	0	0	.1667	.0833	0	0	0	0	.125	.25	0	0	16	1.13024085312732	1	.2111	.1972	.0139	.0278	0	0	1	4.621	5.067	4.217	4.966	4.851
38	17.81917808	1	1	2	2	2	1	129.815	51	.5294	.1176	.4118	.1176	0	.25	.0556	.0556	.2222	.2	.2	0	.3333	0	.2727	0	1	.25	0	.1852	.1481	1	0	27	.270855150334059	1	.2647	.1838	.0809	.4118	-.25	1	1	1.6015	1.117	1.303	.884	3.102
39	17.68944	1	1	2	2	2	2	147.182	70	.3077	0	.3077	.1731	.1364	.2159	.0625	0	.2344	.1053	.2237	0	0	0	.0833	0	0	0	.2	0	.1429	0	1	14	.581558612329448	1	.22205	.1945	.02755	.1346	-.0795	0	1	5.7375	7.086	4.716	6.517	5.115
53	17.98536	1	1	1	1		2	115.93	32	.3333	.1111	.2222	.1667	.3333	.1667	0	.1429	.2143	0	.25	.25	0	.1667	0	1	0	0	0	.25	.0833	0	0	12	.0224462386160889	1	.3333	.1667	.1666	.1666	.1666	1	1	5.405	7.433	4.986	5.252	4.899
55	17.68944	1	1	2	1		2	91.309	46	.4	.2	.2	.15	0	.25	.125	.0625	.2031	.25	.1875	0	0	0	0	0	0	0	.3333	.1176	.3529	0	1	17	-.41803455471543	1	.2	.2	0	.25	-.25	0	1	4.318	6.35	6.188	5.1	0
7	18.47671233	1	2	1	2	4	1	93.734	46	.3077	.2308	.0769	.1731	.1	.225	0	.0909	.2273	.25	.1875	0	0	0	0	0	0	0	0	0	.2	0	0	5	-.374650211113264	1	.20385	.19905	.00479999999999997	.1346	-.125	0	1	3.94125	2.633	3.249	5.316	4.567
9	18.08219178	1	2	2	1	1	1	171.013	66	.3636	.2273	.1364	.1591	.1111	.2222	.0909	.1818	.1818	.2	.2	0	.3333	0	.1818	0	1					0	0	0	1.00790594939469	1	.23735	.19065	.0467	.2045	-.1111	1	1	5.16325	4.45	5.534	4.483	6.186
11	18.44383562	1	2	1	1	3	1	144.662	82	.1852	.1481	.037	.2037	.3333	.1667	.1724	0	.2069	.2941	.1765	0	0	0	0	0	0	0	0	.2593	.1111	0	0	27	.536474675885135	1	.25925	.1852	.07405	-.0185	.1666	0	1	4.264	4.285	3.35	3.319	6.102
13	18.27945205	1	2	2	2	2	1	93.207	30	.25	.25	0	.1875	.25	.1875	.1111	0	.2222	0	.25	0	0	0	.0769	0	0			0	0	0	0	2	-.384078478774436	1	.25	.1875	.0625	.0625	.0625	0	1	4.15675	3.952	4.453	5.703	2.519
19	17.62191781	1	2	1	1	3	1	199.438	72	.1333	.1333	0	.2167	.375	.1562	0	.1176	.2206	0	.25	.3333	0	.4167	0	1	0	0	.5714	.0357	.3571	0	4	28	1.51644201821596	1	.25415	.18645	.0677	-.0834	.2188	1	1	5.21225	2.051	5.099	8.315	5.384
31	17.78630137	1	2	1	2	4	2	167.84	61	.3889	.0556	.3333	.1528	.1875	.2031	.2	0	.2	.0833	.2292	0	0	0	.1667	0	0	0	.25	.05	.1	0	1	20	.951139548466994	1	.2882	.17795	.11025	.2361	-.0156	0	1	3.918	2.719	3.634	4.57	4.749
42	17.78808	1	2	2	2		1	62.796	41	.4706	.2941	.1765	.1324	0	.25	.25	0	.1875	0	.25	.5	0	.25	.1667	2	0	0		.125	.25	0	0	16	-.928144983222054	1	.2353	.1912	.0441	.3382	-.25	2	1	2.82525	0	2.203	.667	8.431
50	17.85384	1	2	2	2		1	80.717	14	.3333	.1667	.1667	.1667	.1429	.2143	1	0	0			0	.3333	0	.1667	0	1	0	0	.0556	.3333	0	0	18	-.607530211389304	1	.2381	.1905	.0476	.1666	-.0714	1	1	3.34025	9.095	4.266	0	0
52	18.28128	1	2	1	2		1	183.848	69	.0455	0	.0455	.2386	.5333	.1167	.1429	0	.2143	.1111	.2222	0	0	0	0	0	0	0	0	.0588	0	0	0	17	1.2375298875942	1	.2894	.17765	.11175	-.1931	.4166	0	1	3.9205	5.217	2.451	3.816	4.198
54	18.4128	1	2	2	1		1	156.763	46	.5882	.4118	.1765	.1029	.1667	.2083	0	.3333	.1667	0	.25	.3333	0	.0833	0	1	0	0		0	.4545	0	0	11	.752967023072687	1	.37745	.1556	.22185	.4853	-.0416	1	1	6.48	6.451	6.15	6.002	7.317
56	17.85384	1	2	1	1		1	158.296	74	.3529	.1765	.1765	.1618	.2778	.1806	.0769	0	.2308	.1154	.2212	.3333	0	.25	.0833	1	0	0	0	0	0	0	0	8	.780393084409644	1	.31535	.1712	.14415	.1911	.0972	1	1	4.542	3.616	5.916	3.519	5.117
2	20.23835616	2	1	2	1	1	2	128.791	60	.4286	.1429	.2857	.1429	.1429	.2143	.0588	.1176	.2059	0	.25	0	0	0	0	0	0	.4286	0	.2326	.1395	3	0	43	-.758544556623329	1	.28575	.1786	.10715	.2857	-.0714	0	0	2.2865	2.419	3.039	1.42	2.819
6	21.2109589	2	1	2	2	2	2	159.192	51	.5	.0556	.4444	.125	0	.25	0	.375	.1562	0	.25	.3333	0	.1667	.1667	1	0		0	.3729	0	0	0	59	-.304118423053279	1	.25	.1875	.0625	.375	-.25	1	0
12	21.72328767	2	1	1	2	4	2	173.008	63	.6087	.2174	.3913	.0978	0	.25	.2	.1333	.1667	.125	.2188	.3333	0	.1667	.1667	1	0	.5	.1667	.2245	.1224	5	1	49	-.0976004972809758	1	.30435	.1739	.13045	.5109	-.25	1	0	5.252	8.334	4.172	5.884	2.984
14	21.73424658	2	1	2	2	2	2	143.921	70	.3333	.1818	.1515	.1667	.1	.225	.1538	0	.2115	0	.25	1	0	.25	.25	3	0		0	.3191	0	0	0	47	-.53238530525282	0	.21665	.19585	.0208	.1666	-.125	3	0	4.45225	5.569	5.424	4.084	3.049
18	22.12054795	2	1	2	1	1	2	190.254	90	.4	.2	.2	.15	.2381	.1905	.0526	.3158	.1579	.1333	.2167	.6667	.3333	.25	.1667	2	1	.8571	.2	.2857	.1143	6	1	35	.160188164261377	1	.31905	.17025	.1488	.25	.0476	3	0	6.25625	5.952	5.484	6.985	7.571
20	21.33424658	2	1	1	2	4	2	168.043	64	.2222	.1111	.1111	.1944	.1667	.2083	.0455	.0455	.2273	0	.25	1	.3333	.4167	.0833	3	1	.75	0	.1875	.125	3	0	16	-.17181600838835	1	.19445	.20135	-.00689999999999999	.0278	-.0416	4	0	3.49225	4.666	1.253	3.801	5.168
34	23.91780822	2	1	2	1	1	1	208.739	65	.4348	.1304	.3043	.1413	.1333	.2167	.2941	.2353	.1176	.1	.225	0	.3333	.3333	.1667	0	1	0	.1111	.2647	.1765	0	1	34	.436497071173727	1	.28405	.179	.10505	.2935	-.0834	1	0	4.09725	5.219	5.751	1.985	4.185
42	19.97808219	2	1	1	1	3	2	227.27	58	.5161	.0968	.4194	.121	.1111	.2222	.125	.1875	.1719	0	.25	.3333	.3333	.25	.0833	1	1		0	.3684	0	0	0	38	.713493573959379	1	.3136	.1716	.142	.3951	-.1111	2	0	5.11575	4.284	6.499	6.814	2.866
44	18.50136986	2	1	2	1	1	1	247.454	80	.6129	.3548	.2581	.0968	.0952	.2262	.2381	.3333	.1071	0	.25	1	0	.25	.1667	3	0		0	.2333	0	0	0	30	1.01519868497474	1	.35405	.1615	.19255	.5161	-.131	3	0	5.83675	5.899	6.399	6.734	4.315
48	32.09315068	2	1	2	2	2	1	175.097	57	.5	.15	.35	.125	.0769	.2308	.0625	.375	.1406	.125	.2188	1	.3333	.25	.1667	3	1	.6667	0	.1818	.1364	2	0	22	-.0663746759912869	1	.28845	.1779	.11055	.375	-.1539	4	0	3.91775	5.299	4.352	3.069	2.951
50	26.44383562	2	1	1	1	3	1	225.123	100	.5526	.0526	.5	.1118	.1176	.2206	.0385	.5	.1154	.1053	.2237	1	.6667	.25	.25	3	2		0	.3333	0	0	0	30	.681400783959875	1	.3351	.1662	.1689	.4408	-.103	5	0	4.493	5.386	7.816	1.984	2.786
1	24.35068493	2	2	1	1	3	1	209.828	48	.35	0	.35	.1625	.375	.1562	0	.3571	.1607	0	.25	0	1	.1667	.25	0	3	0		0	.2	0	0	25	.452775156087309	1	.3625	.15935	.20315	.1875	.2188	3	0	5.90775	7.581	4.917	6.267	4.866
5	21.21369863	2	2	2	2	2	2	210.767	101	.561	.122	.439	.1098	.1333	.2167	.0769	.4615	.1154	.1579	.2105	1	0	.4167	.1667	3	0	.8	0	.3846	.0769	4	0	39	.466811080544474	1	.34715	.16325	.1839	.4512	-.0834	3	0	4.48875	4.983	4.667	5.42	2.885
11	20.78082192	2	2	1	1	3	1	137.503	74	.5185	.2593	.2593	.1204	0	.25	.1667	.1111	.1806	.25	.1875	1	0	.25	.25	3	0	.3	.3333	.1562	.1562	3	1	32	-.628319877314679	1	.25925	.1852	.07405	.3981	-.25	3	0	3.1065	2.668	2.27	2.603	4.885
19	23.06575342	2	2	1	1	3	1	136.011	42	.0526	0	.0526	.2368	.4286	.1429	.125	.5	.0938	0	.25	0	1	.1667	.25	0	3	0	0	.0513	.0513	0	0	39	-.650621899987832	1	.2406	.18985	.05075	-.1842	.2857	3	0	3.57625	4.2	4.6	4.287	1.218
29	21.7890411	2	2	2	2	2	2	159.205	57	.5769	0	.5769	.1058	.0714	.2321	0	.4167	.1458	.2	.2	.6667	.6667	.1667	.25	2	2	.4	.2	.1702	.1489	2	2	47	-.30392410248039	1	.32415	.16895	.1552	.4711	-.1607	4	0	4.2755	3.668	1.816	5.267	6.351
33	21.64109589	2	2	2	1	1	2	163.173	93	.5135	.027	.4865	.1216	.05	.2375	.05	.3	.1625	.125	.2188	.3333	.3333	.1667	.1667	1	1	.25	.2	.1667	.1667	1	1	30	-.244611484539995	1	.28175	.17955	.1022	.3919	-.1875	2	0	5.162	5.253	5.636	4.454	5.305
35	18.96986301	2	2	1	1	3	2	179.547	50	.28	.04	.24	.18	.1818	.2045	0	.1818	.2045	0	.25	0	1	.25	.25	0	3	.1429	.8333	.1163	.1628	1	5	43	.000142750882392106	1	.2309	.19225	.03865	.1	-.0227	3	0	5.35225	5.123	6.283	5.602	4.401
43	18.14794521	2	2	2	2	1	2	131.414	58	.7083	.375	.3333	.0729	0	.25	0	.5333	.1167	.4	.15	1	.3333	.3077	.1538	4	1	.2	0	.0588	.2353	2	0	34	-.719336644108799	1	.35415	.16145	.1927	.6354	-.25	5	0	2.8595	5.119	2.618	2.201	1.5
45	18.80273973	2	2	1	1	3	2	282.571	46	.2105	0	.2105	.1974	.3333	.1667	.1538	.1538	.1731	.125	.2188	.3333	0	.0833	.25	1	0	0		0	.3333	0	0	30	1.54011834329451	1	.2719	.18205	.08985	.0131	.1666	1	0	6.8555	5.784	6.838	7.2	7.6
49	22.11780822	2	2	1	2	4	2	270.747	52	.4118	.1176	.2941	.1471	.2222	.1944	.0833	.4167	.125	.3571	.1607	0	.3333	.1667	.0833	0	1	0		0	.3056	0	0	36	1.36337630838341	1	.317	.17075	.14625	.2647	.0278	1	0	11.6765	1.635	30.16	7.395	7.516
51	39.44657534	2	2	2	1	1	2	244.817	87	.5517	.1034	.4483	.1121	.1613	.2097	.1667	.2222	.1528	.3333	.1667	1	0	.25	.25	3	0	0	0	.2059	.1765	0	0	34	.97578150415094	1	.3565	.1609	.1956	.4396	-.0484	3	0	6.00025	3.834	8.399	5.635	6.133
53	26.81917808	2	2	1	1	3	2	230.686	90	.3158	.0789	.2368	.1711	.1765	.2059	0	.4	.15	0	.25	.3333	0	.1667	.0833	1	0	0	0	.1111	.2222	0	0	18	.764555041420163	1	.24615	.1885	.05765	.1447	-.0294	1	0	5.97525	8.034	6.983	4.134	4.75
55	19.74794521	2	2	2	2	2	2	249.465	74	.5294	.3529	.1765	.1176	.1765	.2059	.15	.3	.1375	.15	.2125	1	.3333	.25	.1667	3	1	0		0	.2941	0	0	34	1.04525858282709	1	.35295	.16175	.1912	.4118	-.0294	4	0	7.96525	11.594	10.481	6.268	3.518
56	24.20273973	2	2	2	2	2	1	249.009	102	.6154	.3077	.3077	.0962	.0435	.2391	.0968	.3226	.1452	.3636	.1591	.6667	.6667	.1538	.2308	2	2	0	.5	.0645	.2903	0	2	31	1.03844241503958	1	.32945	.16765	.1618	.5192	-.1956	4	0	4.122	0	3.317	5.404	7.767
4	21.69315068	2	1	1	2	4	2	157.908	64	.7931	.2414	.5517	.0517	.3333	.1667	0	.5926	.1019	0	.25	0	0	.0833	0	0	0	0	0	.1111	.2222	0	0	9	-.323311316560202	1	.5632	.1092	.454	.7414	.1666	0	1
8	21.21643836	2	1	1	1	3	1	167.267	51	.85	.05	.8	.0375	.4	.15	.0476	.7619	.0476			0	.6667	.0833	.1667	0	2	0	.5	.0256	.2564	0	1	39	-.18341545181621	1	.625	.09375	.53125	.8125	.25	2	1	5.63325	7.433	4.835	5.351	5.782
28	19.13424658	2	1	1	2	4	2	194.133	80	.8529	.3529	.5	.0368	.1333	.2167	0	.92	.02	0	.25	1	0	.25	.25	3	0	1	.3333	.2791	.093	12	2	43	.218170433664299	1	.4931	.12675	.36635	.8161	-.0834	3	1	4.527	5.12	4.552	2.053	6.484
32	21.57260274	2	1	1	1	3	1	212.837	54	.6522	.1739	.4783	.087	.2143	.1964	.3125	.1875	.125	0	.25	.6667	0	.1667	.0833	2	0	.3333	.3333	.1667	.2222	2	1	36	.497752894843016	1	.43325	.1417	.29155	.5652	.0179	2	1	5.488	6.55	3.801	5.834	6.501
36	18.7890411	2	1	2	2	2	2	268.364	77	.7917	.125	.6667	.0521	.1	.225	.05	.75	.05	.3846	.1538	1	.3333	.25	.0833	3	1	.8333	.3333	.2439	.122	10	1	41	1.32775585259915	1	.44585	.13855	.3073	.7396	-.125	4	1	4.9465	3.185	5.034	4.084	7.483
38	20.53972603	2	1	1	2	4	1	253.737	71	.5	0	.5	.125	.4286	.1429	0	.25	.1875	0	.25	.6667	.3333	.1667	.0833	2	1	0	.4286	.1613	.1613	0	3	31	1.10911531262582	1	.4643	.13395	.33035	.375	.2857	3	1	6.34675	7.383	7.501	6.253	4.25
40	20.47671233	2	1	2	2	2	1	189.393	58	.6071	.1786	.4286	.0982	.4	.15	.0909	.5455	.0909	.5	.125	.5	1	.3571	.2143	2	3	0	.6	.28	.16	0	3	25	.147318163241548	1	.50355	.1241	.37945	.5089	.25	5	1	4.417	3.918	5.449	4.251	4.05
46	18.50684932	2	1	1	2	4	1	198.321	68	.7586	.1379	.6207	.0603	.5833	.1042	.0556	.5	.1111	.1111	.2222	0	1	.25	.25	0	3		0	.3438	0	0	0	32	.280771553607438	1	.67095	.08225	.5887	.6983	.4791	3	1	6.4455	6.733	5.934	5.982	7.133
52	23.7369863	2	1	2	1	1	1	221.172	48	.8636	.2273	.6364	.0341	.1	.225	0	.5833	.1042	0	.25	1	.3333	.3333	.1667	3	1	.5	.2	.1739	.1304	2	1	23	.622342277537874	1	.4818	.12955	.35225	.8295	-.125	4	1	6.87525	7.068	6.95	6.567	6.916
54	24.56438356	2	1	1	2	4	1	196.512	44	.5882	.1765	.4118	.1029	.75	.0625	.4167	.3333	.0625	.5714	.1071	.6667	1	.3333	.3333	2	3	1	.3333	.2609	.1739	5	1	23	.253731098503059	1	.6691	.0827	.5864	.4853	.6875	5	1	3.64675	3.717	3.934	3.936	3
58	25.9369863	2	1	1	1	3	2	259.062	62	.68	0	.68	.08	.5	.125	.0556	.4444	.125	.2308	.1923	0	.6667	0	.1667	0	2	0	0	.1538	.0769	0	0	13	1.18871200882859	1	.59	.1025	.4875	.6	.375	2	1	4.985	4.621	6.417	5.65	3.252
60	24.56712329	2	1	2	1	1	1	234.076	45	.8889	.4444	.4444	.0278	0	.25	.0909	.2727	.1591	.125	.2188	1	.6667	.25	.1667	3	2	.4444	0	.2444	.1556	4	0	45	.815227867735167	1	.44445	.1389	.30555	.8611	-.25	5	1	9.929	0	9.499	6.037	24.18
3	22.46027397	2	2	2	1	1	1	204.003	73	.7027	.3514	.3514	.0743	.2667	.1833	.125	.3125	.1406	.2	.2	.3333	.5	.1538	.1538	1	2	.3333	.0909	.1887	.1509	2	1	53	.365704591696481	1	.4847	.1288	.3559	.6284	.0834	3	1	4.281	3.803	2.136	7.717	3.468
7	21.15342466	2	2	1	2	4	1	203.654	61	.4412	.2647	.1765	.1397	.3571	.1607	.3	.4	.075	0	.25	1	1	.3333	.3333	3	3	.5	.3333	.1905	.1429	3	1	21	.36048783170122	1	.39915	.1502	.24895	.3015	.1964	6	1	3.10975	3.451	1.518	4.152	3.318
9	27.36438356	2	2	2	1	1	1	194.658	49	.6957	.087	.6087	.0761	.2	.2	.25	.5	.0625	0	.25	1	.3333	.25	.1667	3	1		0	.1765	0	0	0	17	.226017995261755	1	.44785	.13805	.3098	.6196	0	4	1	4.8165	4.801	5.983	3.651	4.831
15	21.90410959	2	2	1	2	4	1	199.015	76	.6774	.0323	.6452	.0806	.0769	.2308	.04	.32	.16	.1429	.2143	0	1	.0833	.25	0	3	.2	0	.1667	.1667	1	0	24	.291145282652456	1	.37715	.1557	.22145	.5968	-.1539	3	1	4.852	3.934	4.983	4.406	6.085
17	21.49315068	2	2	2	1	1	1	206.129	92	.6176	.1765	.4412	.0956	.1579	.2105	.087	.2174	.1739	.125	.2188	1	0	.25	.1667	3	0	.8824	0	.3404	.0638	15	0	47	.397483479232086	1	.38775	.15305	.2347	.522	-.0526	3	1	3.792	7.148	1.918	1.951	4.151
23	24.71506849	2	2	1	2	4	1	224.925	59	.8	.2667	.5333	.05	.0909	.2273	0	.5385	.1154	0	.25	1	.3333	.3333	.1667	3	1	.2143	.2857	.1429	.1633	3	2	49	.678441132157406	1	.44545	.13865	.3068	.75	-.1364	4	1	4.46725	5.2	3.067	4.585	5.017
25	21.37808219	2	2	2	1	1	1	149.117	53	.6818	.2727	.4091	.0795	.25	.1875	0	.25	.1875	0	.25	.3333	.3333	.2308	.1538	1	1	0	.3333	.2424	.1818	0	2	33	-.454716867042564	1	.4659	.1335	.3324	.6023	.0625	2	1	3.51	3.136	2.968	3.8	4.136
27	27.79178082	2	2	1	1	3	1	201.308	117	.5	.1316	.3684	.125	.3929	.1518	.1852	.2593	.1389	.2917	.1771	0	1	.2857	.2143	0	3	.1429	.5	.1667	.2083	1	1	24	.325420442162871	1	.44645	.1384	.30805	.375	.2411	3	1	4.36275	4.384	3.451	4.867	4.749
37	19.35068493	2	2	1	1	3	2	224.019	61	.5	0	.5	.125	.2857	.1786	0	.6923	.0769	.25	.1875	0	0	0	0	0	0	0		0	.3478	0	0	23	.664898483000653	1	.39285	.1518	.24105	.375	.1071	0	1	5.821	8.117	2.92	3.582	8.665
41	18.94794521	2	2	1	2	4	2	235.807	103	.5897	.1282	.4615	.1026	.3043	.1739	.037	.7037	.0648	.1429	.2143	.6667	0	.1667	.1667	2	0	0		0	.3	0	0	50	.84110239940221	1	.447	.13825	.30875	.4871	.1304	2	1	5.72175	5.8	3.85	8.151	5.086
47	18.7890411	2	2	2	2	2	2	253.302	111	.6154	.0577	.5577	.0962	.1429	.2143	.04	.72	.06	.0769	.2308	0	0	.25	.0833	0	0	0		0	.3333	0	0	30	1.10261304730221	1	.37915	.15525	.2239	.5192	-.0714	0	1	6.057	6.118	5.755	7.151	5.204
57	26.66849315	2	2	1	2	4	1	258.419	110	.5882	.0588	.5294	.1029	.1724	.2069	.0278	.6111	.0903	.2727	.1818	0	.6667	.1667	.3333	0	2	0	.25	.125	.1875	0	1	16	1.17910061433876	1	.3803	.1549	.2254	.4853	-.0345	2	1	6.756	6.92	7.75	3.654	8.7
59	26.29041096	2	2	2	1	1	1	183.91	95	.5909	.0455	.5455	.1023	.1765	.2059	0	.4091	.1477	.3333	.1667	.6667	0	.1667	.1667	2	0	.3333	.1667	.1923	.1538	1	1	26	.0653597246913499	1	.3837	.1541	.2296	.4886	-.0294	2	1	2.37625	2.918	2.903	2.167	1.517
